# Supplementary material for: The Efficacy and Adverse Events in Patients with Head and Neck Cancer Following Radiotherapy Combined with S-1 Therapy: A Meta-Analysis
Source: Cancers (Basel). 2021 Jun 13;13(12):2971. doi: 10.3390/cancers13122971 (PMC8231857; doi:10.3390/cancers13122971)
Supplement: Supplementary file 1 [file cancers-13-02971-s001.zip]

Archive with 1 entries (1 files):
- cancers-1225926-supplementary.pdf
